# Supplementary material for: TITAN: T-cell receptor specificity prediction with bimodal attention networks
Source: Bioinformatics. 2021 Jul 12;37(Suppl 1):i237–44. doi: 10.1093/bioinformatics/btab294 (PMC8275323; doi:10.1093/bioinformatics/btab294)
Supplement: btab294_Supplementary_Data [file btab294_supplementary_data.zip › btab294-suppl_data/weber.98.sup.1.tex]

\documentclass[main.tex]{subfiles}
\graphicspath{{\subfix{images/}}}
\renewcommand{\thepage}{S\arabic{page}}
\renewcommand{\thesection}{S\arabic{section}}
\renewcommand{\thetable}{S\arabic{table}}
\renewcommand{\thefigure}{S\arabic{figure}}
\setcounter{figure}{0}
\setcounter{table}{0}
\setcounter{section}{1}
\begin{document}
\newpage
\onecolumn

\section*{Supplementary Material}
\subsection{K-NN Baseline}
For the K-NN baseline model, we need to choose the variable $k$, which determines how many of the nearest neighbours in the training set are considered to make the prediction. As a method to determine the best $k$, we make predictions with different $k$ and calculate the ROC AUC score. We then choose the $k$ with the best performance for the comparisons. 

\begin{figure}[ht!]
	\centering
	\includegraphics[width=\textwidth]{figures/knn_tcr_split.pdf}
	\vspace{-5mm}
	\caption{\textbf{K-NN performance on TCR split.} Area under ROC curve and Area under precision recall curve across all 10 folds are shown as boxplots for different values of $k$. The prediction scores improve until $k=13$ is reached, then stagnate, which led us to choose $k=13$ for performance comparisons. The center of each boxplot marks the sample median, and the box extends from lower to upper quartile.}
	\label{fig:knn1}
\end{figure}


\begin{figure}[ht!]
	\centering
	\includegraphics[width=\textwidth]{figures/knn_strict_split.pdf}
	\vspace{-5mm}
	\caption{\textbf{K-NN performance on strict split.} Area under ROC curve and Area under precision recall curve across all 10 folds are shown as boxplots for different values of $k$. The prediction scores remain low, but the median keeps impoving slowly until $k=25$, leading us to choose $k=25$ for performance comparisons. The center of each boxplot marks the sample median, and the box extends from lower to upper quartile.}
	\label{fig:knn2}
\end{figure}

\newpage
\subsection{TCR Similarity}
To assess the influence of TCR sequence similarity on our model performance, we analyzed the performance of the \textit{pretrained semifrozen augmented} model separately for groups of TCRs with different similarities to the training set. For this, we have split the TCRs in each validation set into five groups, depending on their mean distance $d$ to their 10 nearest neighbors in the training dataset. Distance $d$ was determined in the same fashion used for the K-NN baseline model, based on the length-normalized Levenshtein distance. The cutoffs were chosen so that each group of TCRs contained roughly the same number of samples.
Fig.~\ref{fig:distance} shows that while the performance is indeed higher for TCRs with a lower distance to their nearest neighbors in the training set than for TCRs with a higher distance. However, even for the group of TCRs with the highest distances to the training set, we still see high performances (ROC AUC $0.844 \pm 0.016$, balanced accuracy $0.709 \pm 0.008$), demonstrating that the model can reliably generalize even to TCRs with low similarity to the training dataset. 


\begin{figure}[ht!]
	\centering
	\includegraphics[width=\textwidth]{figures/boxplot_5groups_roc+ba.pdf}
	\vspace{-5mm}
	\caption{\textbf{Performance comparison accross TCRs grouped by distance to training set.} Shown are ROC-AUC scores and balanced accuracy of TITAN in the \textit{pretrained semifrozen augmented} setting on a 10-fold crossvalidation TCR split. Performances were calculated based on subsets of the validation data, grouped by the mean distance $d$ of the TCR to its 10 nearest neighbors in the training data. 
	The center of each boxplot marks the sample median, and the box extends from lower to upper quartile.
	\textit{Low:} $d\leq 0.028$; \textit{Medium low:} $0.028\leq d\leq 0.034$; \textit{Medium:} $0.034\leq d\leq0.041$; \textit{Medium high:} $0.041\leq d\leq0.05$; \textit{High:} $0.05\leq d$;
	}
	\label{fig:distance}
\end{figure}


\end{document}
